# Supplementary material for: Autophagy drives the conversion of developmental neural stem cells to the adult quiescent state
Source: Nat Commun. 2023 Nov 24;14:7541. doi: 10.1038/s41467-023-43222-1 (PMC10673888; doi:10.1038/s41467-023-43222-1)
Supplement: Supplementary file 4 — Supplementary Data 1 [file 41467_2023_43222_MOESM4_ESM.xlsx]

## Sheet: GO Macroautophagy UP Q
	GO Macroautophagy UP Q
Gene	baseMean	log2FoldChange	lfcSE	stat	pvalue	padj	symbol	genename	entrez
ENSRNOG00000022392	137.64	-6.57339	0.528401	-12.4401	1.58233e-35	6.95315e-33	Hspb8	heat shock protein family B (small) member 8	113906
ENSRNOG00000003147	3265.91	-1.62297	0.215076	-7.54605	4.48664e-14	2.66642e-12	Sqstm1	sequestosome 1	113894
ENSRNOG00000008614	834.823	-1.33007	0.190424	-6.98477	2.85327e-12	1.23508e-10	Zfyve1	zinc finger FYVE-type containing 1	299188
ENSRNOG00000008177	184.632	-1.51957	0.238908	-6.3605	2.01093e-10	6.19535e-09	Pim2	Pim-2 proto-oncogene, serine/threonine kinase	317366
ENSRNOG00000015385	1006.57	-1.87607	0.303892	-6.17348	6.68025e-10	1.80728e-08	Pink1	PTEN induced putative kinase 1	298575
ENSRNOG00000037505	688.826	-1.47995	0.261729	-5.6545	1.56297e-08	3.07109e-07	Ulk1	unc-51 like autophagy activating kinase 1	360827
ENSRNOG00000023456	1426.75	-1.109	0.224379	-4.94255	7.71092e-07	9.52437e-06	Rnf41	ring finger protein 41	362814
ENSRNOG00000016342	93.553	-1.62894	0.337115	-4.832	1.35169e-06	1.54216e-05	Atg10	autophagy related 10	688555
ENSRNOG00000017657	1857.05	-1.03873	0.231088	-4.49497	6.95813e-06	6.72218e-05	Phf23	PHD finger protein 23	360550
ENSRNOG00000011873	362.284	-0.847683	0.194742	-4.35284	1.34386e-05	0.000118105	Atg14	autophagy related 14	305831
ENSRNOG00000030391	4357.78	-0.59324	0.136818	-4.33598	1.45114e-05	0.000126233	Ei24	EI24, autophagy associated transmembrane protein	300514
ENSRNOG00000025443	1464.51	-1.35803	0.314537	-4.31755	1.57769e-05	0.000136098	Map1lc3a	microtubule-associated protein 1 light chain 3 alpha	362245
ENSRNOG00000010629	121.5	-1.30448	0.315808	-4.1306	3.61822e-05	0.000282085	Nod1	nucleotide-binding oligomerization domain containing 1	500133
ENSRNOG00000014124	8.79685	-3.41609	0.829865	-4.11644	3.84763e-05	0.000296774	Nod2	nucleotide-binding oligomerization domain containing 2	291912
ENSRNOG00000019413	111.378	-0.934493	0.238051	-3.9256	8.65141e-05	0.000601698	Atg16l2	autophagy related 16-like 2	308865
ENSRNOG00000000302	676.418	-0.641829	0.167015	-3.84295	0.000121566	0.000807525	Sesn1	sestrin 1	294518
ENSRNOG00000030630	4679.52	-1.03308	0.291999	-3.53795	0.000403241	0.00228414	Ehmt2	euchromatic histone lysine methyltransferase 2	361798
ENSRNOG00000013356	1765.93	-0.984539	0.279855	-3.51803	0.000434769	0.00242936	Snapin	SNAP-associated protein	295217
ENSRNOG00000036814	2013.11	-0.696414	0.200012	-3.48186	0.000497937	0.00272578	Atp6v0a1	ATPase H transporting V0 subunit a1	29757
ENSRNOG00000034071	985.441	-0.985416	0.285622	-3.45007	0.000560437	0.00301331	Chmp4b	chromatin modifying protein 4B-like 1	679886
ENSRNOG00000000164	1367.09	-0.525582	0.153215	-3.43036	0.000602782	0.00320181	Lamp2	lysosomal-associated membrane protein 2	24944
ENSRNOG00000020206	3826.45	-0.992168	0.291297	-3.40604	0.000659135	0.00344934	Ctsd	cathepsin D	171293
ENSRNOG00000019425	2364.45	-0.671197	0.198261	-3.38542	0.000710701	0.00367411	Gabarapl2	GABA type A receptor associated protein like 2	100359937
ENSRNOG00000014117	604.124	-1.59973	0.473493	-3.37857	0.000728639	0.0037508	Hmox1	heme oxygenase 1	24451
ENSRNOG00000005138	6539.73	-0.700832	0.210905	-3.32297	0.000890631	0.00445193	Pip4k2c	phosphatidylinositol-5-phosphate 4-kinase type 2 gamma	140607
ENSRNOG00000003243	556.797	-1.03088	0.321029	-3.21118	0.00132191	0.00619557	Wdr81	WD repeat domain 81	303312
ENSRNOG00000000975	1470.87	-0.63852	0.202067	-3.15993	0.00157805	0.00718163	Mcoln1	mucolipin 1	288371
ENSRNOG00000017417	6653.52	-0.805696	0.262447	-3.06994	0.00214105	0.00925682	Gabarap	GABA type A receptor-associated protein	58974
ENSRNOG00000049281	364.377	-0.690052	0.225919	-3.05442	0.00225494	0.00964571	Gba	glucosylceramidase beta	684536
ENSRNOG00000009749	392.86	-0.610081	0.203705	-2.99492	0.00274517	0.0114193	Wdr45	WD repeat domain 45	302559
ENSRNOG00000013201	1085.65	-0.836102	0.291467	-2.8686	0.00412294	0.0160114	Tex264	testis expressed 264	300988
ENSRNOG00000009278	152.569	-0.815187	0.289721	-2.8137	0.00489755	0.0185043	Ift88	intraflagellar transport 88	305918
ENSRNOG00000016206	840.918	-0.740735	0.264863	-2.79667	0.0051632	0.0193117	Uvrag	UV radiation resistance associated	308846
ENSRNOG00000003649	570.649	-0.755033	0.271364	-2.78236	0.00539649	0.020091	Qsox1	quiescin sulfhydryl oxidase 1	84491
ENSRNOG00000002763	969.177	-0.6036	0.220829	-2.73333	0.00626973	0.0228092	Ulk2	unc-51 like autophagy activating kinase 2	303206
ENSRNOG00000048509	1391.54	-0.777527	0.286163	-2.71708	0.00658607	0.0237893	Ubxn6	UBX domain protein 6	363332
ENSRNOG00000009389	245.855	-0.708323	0.264918	-2.67374	0.00750097	0.0264073	Ripk2	receptor-interacting serine-threonine kinase 2	362491
ENSRNOG00000007486	273.702	-0.596961	0.223936	-2.66577	0.0076813	0.0269115	Atg7	autophagy related 7	312647
ENSRNOG00000021660	646.968	-0.663008	0.253764	-2.6127	0.00898311	0.0305856	Nprl2	NPR2-like, GATOR1 complex subunit	363138
ENSRNOG00000006400	1691	-0.379995	0.150546	-2.52412	0.011599	0.0378993	Tbc1d14	TBC1 domain family, member 14	360956
ENSRNOG00000004048	179.915	-0.76523	0.316616	-2.4169	0.0156532	0.0486263	Lrrk2	leucine-rich repeat kinase 2	300160
ENSRNOG00000003827	281.876	-0.931397	0.38678	-2.40808	0.0160366	0.049594	Wipi1	WD repeat domain, phosphoinositide interacting 1	303630

## Sheet: GO Macroautophagy DOWN Q
	GO Macroautophagy DOWN Q
Gene	baseMean	log2FoldChange	lfcSE	stat	pvalue	padj	symbol	genename	entrez
ENSRNOG00000006336	87.9936	0.903822	0.261951	3.45035	0.000559855	0.00301242	Fyco1	FYVE and coiled-coil domain containing 1	301085
ENSRNOG00000046829	22.3265	2.08482	0.738223	2.82411	0.00474118	0.0179979	Kdr	kinase insert domain receptor	25589
ENSRNOG00000031544	1011.23	0.986519	0.350979	2.81076	0.00494246	0.0186545	Larp1	La ribonucleoprotein domain family, member 1	303158

## Sheet: GO Lysosome UP Q
	GO Lysosome UP Q
Gene	baseMean	log2FoldChange	lfcSE	stat	pvalue	padj	symbol	genename	entrez
ENSRNOG00000020644	4110.11	-3.08858	0.232852	-13.2641	3.73828e-40	2.2587e-37	Nsg2	neuronal vesicle trafficking associated 2	497878
ENSRNOG00000010630	743.936	-1.61382	0.184816	-8.732	2.50212e-18	2.46825e-16	Prcp	prolylcarboxypeptidase	293118
ENSRNOG00000010362	986.235	-2.50491	0.290576	-8.62051	6.66546e-18	6.15642e-16	Anxa2	annexin A2	56611
ENSRNOG00000013179	98.2501	-3.22635	0.394195	-8.18466	2.73084e-16	2.12903e-14	Tinagl1	tubulointerstitial nephritis antigen-like 1	94174
ENSRNOG00000003147	3265.91	-1.62297	0.215076	-7.54605	4.48664e-14	2.66642e-12	Sqstm1	sequestosome 1	113894
ENSRNOG00000019433	373.892	-2.54975	0.34559	-7.37795	1.60748e-13	8.93104e-12	Rab3a	RAB3A, member RAS oncogene family	25531
ENSRNOG00000020935	112.373	-2.03775	0.282513	-7.21295	5.4753e-13	2.75685e-11	Capn1	calpain 1	29153
ENSRNOG00000013591	1665.76	-1.29208	0.183578	-7.03834	1.94541e-12	8.761e-11	Tmem9b	TMEM9 domain family, member B	293415
ENSRNOG00000015857	2041.33	-1.24989	0.193129	-6.47176	9.68654e-11	3.15651e-09	Ctsa	cathepsin A	296370
ENSRNOG00000020148	69.7871	-1.71663	0.301722	-5.68945	1.27448e-08	2.56055e-07	Il4i1	interleukin 4 induced 1	100360621
ENSRNOG00000030199	196.468	-1.18752	0.212875	-5.57847	2.42637e-08	4.52247e-07	Tmem192	NA	361137
ENSRNOG00000017235	3245.03	-1.04812	0.188453	-5.56174	2.67106e-08	4.89053e-07	Atp6v0d1	ATPase H transporting V0 subunit D1	291969
ENSRNOG00000006865	4396.86	-1.40788	0.255243	-5.51584	3.47109e-08	6.15334e-07	Laptm4a	lysosomal protein transmembrane 4 alpha	298875
ENSRNOG00000025274	847.272	-1.11076	0.204744	-5.42512	5.79153e-08	9.57616e-07	Hexb	hexosaminidase subunit beta	294673
ENSRNOG00000011054	34.3284	-2.50529	0.467123	-5.36323	8.17477e-08	1.30266e-06	Laptm5	lysosomal protein transmembrane 5	89783
ENSRNOG00000002188	20.0627	-2.77991	0.5314	-5.23129	1.68328e-07	2.49584e-06	Hpse	heparanase	NA
ENSRNOG00000009112	790.833	-1.55535	0.313906	-4.95484	7.23892e-07	9.01817e-06	Pon2	paraoxonase 2	296851
ENSRNOG00000000568	408.929	-1.25279	0.252929	-4.95313	7.30283e-07	9.08219e-06	Slc29a3	solute carrier family 29 member 3	353307
ENSRNOG00000014461	119.683	-1.08731	0.221882	-4.90038	9.56523e-07	1.1388e-05	Galns	galactosamine (N-acetyl)-6-sulfatase	292073
ENSRNOG00000008064	825.3	-1.18395	0.248277	-4.76866	1.85458e-06	2.03891e-05	Naga	alpha-N-acetylgalactosaminidase	315165
ENSRNOG00000009325	1457.44	-1.17675	0.252167	-4.66654	3.06311e-06	3.23983e-05	Fuca1	alpha-L-fucosidase 1	24375
ENSRNOG00000018390	1284.79	-1.44541	0.323221	-4.47188	7.75346e-06	7.39204e-05	Pld3	phospholipase D family, member 3	361527
ENSRNOG00000042389	1510.45	-0.718317	0.16135	-4.45193	8.51026e-06	7.99728e-05	Bcl10	BCL10, immune signaling adaptor	83477
ENSRNOG00000037647	470.061	-1.26758	0.290729	-4.36001	1.30058e-05	0.000114858	Ostm1	osteoclastogenesis associated transmembrane protein 1	499474
ENSRNOG00000025443	1464.51	-1.35803	0.314537	-4.31755	1.57769e-05	0.000136098	Map1lc3a	microtubule-associated protein 1 light chain 3 alpha	362245
ENSRNOG00000032942	528.468	-1.03287	0.240934	-4.28693	1.81163e-05	0.000153181	Neu1	neuraminidase 1	24591
ENSRNOG00000000994	73.2031	-2.00565	0.469614	-4.27085	1.94732e-05	0.000162849	Stxbp2	syntaxin binding protein 2	81804
ENSRNOG00000010196	633.599	-0.802579	0.188824	-4.25042	2.13373e-05	0.000176303	Glb1	galactosidase, beta 1	316033
ENSRNOG00000017359	10341.7	-1.44007	0.341323	-4.21907	2.4531e-05	0.000199958	Itm2c	integral membrane protein 2C	301575
ENSRNOG00000002879	173.738	-1.17964	0.282478	-4.17604	2.96623e-05	0.00023556	Psen2	presenilin 2	81751
ENSRNOG00000013234	1266.84	-0.637759	0.154926	-4.11654	3.84606e-05	0.000296774	Ccdc115	coiled-coil domain containing 115	363213
ENSRNOG00000012953	573.853	-1.11374	0.274455	-4.05802	4.94908e-05	0.00036936	Arsa	arylsulfatase A	315222
ENSRNOG00000028273	115.26	-1.85376	0.463483	-3.99962	6.34449e-05	0.000458174	Tmem150b	transmembrane protein 150B	308346
ENSRNOG00000012640	565.071	-0.995765	0.250551	-3.9743	7.05852e-05	0.000503239	Dpp7	dipeptidylpeptidase 7	83799
ENSRNOG00000000571	9146.52	-0.995108	0.251046	-3.96385	7.37508e-05	0.00052322	Psap	prosaposin	25524
ENSRNOG00000018433	297.358	-1.15446	0.293608	-3.93197	8.42526e-05	0.000587944	Hps6	HPS6, biogenesis of lysosomal complex 2 subunit 3	309446
ENSRNOG00000001082	97.5602	-1.2629	0.324563	-3.89107	9.98042e-05	0.000680743	Abcb9	ATP binding cassette subfamily B member 9	63886
ENSRNOG00000019708	191.191	-1.39742	0.362894	-3.85076	0.000117753	0.000784711	Ctsf	cathepsin F	361704
ENSRNOG00000009778	4361.52	-0.770739	0.200268	-3.84854	0.000118822	0.000790749	Tmem59	transmembrane protein 59	100196907
ENSRNOG00000020016	575.181	-0.736175	0.196398	-3.74838	0.000177978	0.00112701	Lamtor1	late endosomal adaptor, MAPK and MTOR activator 1	100361543
ENSRNOG00000017426	1983.47	-0.578568	0.155482	-3.72113	0.000198335	0.00123951	Rragc	Ras-related GTP binding C	298514
ENSRNOG00000012062	1784.21	-1.01092	0.273462	-3.69674	0.000218387	0.00134874	Npc2	NPC intracellular cholesterol transporter 2	286898
ENSRNOG00000028594	1277.64	-0.548998	0.148521	-3.69644	0.000218647	0.00134977	Ifnar1	interferon alpha and beta receptor subunit 1	288264
ENSRNOG00000028072	3.71981	-5.9243	1.61126	-3.67681	0.000236165	0.0014456	Chit1	chitinase 1	289032
ENSRNOG00000000123	517.267	-0.892532	0.243707	-3.66232	0.00024994	0.00152007	Rnf19b	ring finger protein 19B	313806
ENSRNOG00000013356	1765.93	-0.984539	0.279855	-3.51803	0.000434769	0.00242936	Snapin	SNAP-associated protein	295217
ENSRNOG00000021031	1350.3	-1.00714	0.288171	-3.49493	0.000474192	0.00261653	Grn	granulin precursor	29143
ENSRNOG00000000164	1367.09	-0.525582	0.153215	-3.43036	0.000602782	0.00320181	Lamp2	lysosomal-associated membrane protein 2	24944
ENSRNOG00000014218	16.7567	-1.72184	0.503663	-3.41864	0.000629356	0.00331924	Tmem25	transmembrane protein 25	689172
ENSRNOG00000020206	3826.45	-0.992168	0.291297	-3.40604	0.000659135	0.00344934	Ctsd	cathepsin D	171293
ENSRNOG00000001493	560.104	-0.939034	0.276063	-3.40152	0.000670125	0.00349801	Kptn	NA	308107
ENSRNOG00000006997	2247.74	-0.719986	0.220309	-3.26807	0.00108282	0.00523052	App	amyloid beta precursor protein	54226
ENSRNOG00000019212	682.971	-0.515291	0.159439	-3.23191	0.00122966	0.00582154	Tpp1	tripeptidyl peptidase 1	83534
ENSRNOG00000003243	556.797	-1.03088	0.321029	-3.21118	0.00132191	0.00619557	Wdr81	WD repeat domain 81	303312
ENSRNOG00000023320	6.92543	-2.87575	0.895625	-3.21089	0.00132324	0.00619976	Tspan1	tetraspanin 1	298436
ENSRNOG00000008364	1555.64	-0.793503	0.247901	-3.20089	0.00137004	0.00638192	Cat	catalase	24248
ENSRNOG00000003858	1081.67	-0.858241	0.268659	-3.19453	0.00140057	0.00649594	Atp6ap2	ATPase H transporting accessory protein 2	302526
ENSRNOG00000000975	1470.87	-0.63852	0.202067	-3.15993	0.00157805	0.00718163	Mcoln1	mucolipin 1	288371
ENSRNOG00000000044	297.774	-0.751372	0.239604	-3.1359	0.0017133	0.00771332	Tmem175	transmembrane protein 175	305623
ENSRNOG00000020272	5.56271	-2.61907	0.84166	-3.11179	0.00185957	0.00824385	5330417C22Rik	similar to KIAA1324 protein	NA
ENSRNOG00000017417	6653.52	-0.805696	0.262447	-3.06994	0.00214105	0.00925682	Gabarap	GABA type A receptor-associated protein	58974
ENSRNOG00000001385	1326.02	-0.815871	0.266063	-3.06646	0.00216613	0.00933741	Plbd2	phospholipase B domain containing 2	246120
ENSRNOG00000049281	364.377	-0.690052	0.225919	-3.05442	0.00225494	0.00964571	Gba	glucosylceramidase beta	684536
ENSRNOG00000006542	4934.49	-0.949103	0.325661	-2.91439	0.0035638	0.0141585	Atp6v0c	ATPase H transporting V0 subunit C	170667
ENSRNOG00000007650	4915.92	-0.841022	0.288631	-2.91383	0.00357026	0.0141746	Cd63	Cd63 molecule	29186
ENSRNOG00000003931	384.273	-1.09285	0.375147	-2.91312	0.00357835	0.0141892	Arsg	arylsulfatase G	303631
ENSRNOG00000017469	15.2853	-3.20218	1.11185	-2.88004	0.0039762	0.0155164	Anxa1	annexin A1	25380
ENSRNOG00000020279	5813.21	-0.582092	0.2024	-2.87594	0.00402824	0.0156899	Syt11	synaptotagmin 11	60568
ENSRNOG00000007439	91.6394	-0.949742	0.335002	-2.83503	0.00458208	0.0174717	Unc13d	unc-13 homolog D	192177
ENSRNOG00000005700	1126.64	-0.786654	0.279351	-2.816	0.00486249	0.018391	Nsg1	neuronal vesicle trafficking associated 1	25247
ENSRNOG00000049057	323.008	-0.714198	0.253751	-2.81457	0.00488429	0.0184653	Znrf2	zinc and ring finger 2	362367
ENSRNOG00000016206	840.918	-0.740735	0.264863	-2.79667	0.0051632	0.0193117	Uvrag	UV radiation resistance associated	308846
ENSRNOG00000008316	783.246	-0.428132	0.154425	-2.77243	0.00556397	0.0206298	Vps39	VPS39 subunit of HOPS complex	362199
ENSRNOG00000048509	1391.54	-0.777527	0.286163	-2.71708	0.00658607	0.0237893	Ubxn6	UBX domain protein 6	363332
ENSRNOG00000000108	586.446	-0.755713	0.280244	-2.69662	0.00700469	0.0250061	Aga	aspartylglucosaminidase	290923
ENSRNOG00000000304	3178.64	-0.643574	0.238934	-2.69352	0.00707016	0.0251532	Cd164	CD164 molecule	83689
ENSRNOG00000007784	1076.11	-0.9775	0.363806	-2.68687	0.00721252	0.0255718	Bloc1s1	biogenesis of lysosomal complex-1, subunit 1	288785
ENSRNOG00000017706	346.597	-0.810789	0.303202	-2.67409	0.00749321	0.0263864	Pqlc2	PQ loop repeat containing 2	362642
ENSRNOG00000040257	938.25	-0.693764	0.261665	-2.65135	0.00801718	0.0279063	Chmp2b	charged multivesicular body protein 2B	363720
ENSRNOG00000001009	1966.18	-0.851379	0.321217	-2.65048	0.00803776	0.0279577	Bri3	brain protein I3	304284
ENSRNOG00000021660	646.968	-0.663008	0.253764	-2.6127	0.00898311	0.0305856	Nprl2	NPR2-like, GATOR1 complex subunit	363138
ENSRNOG00000017977	1485.43	-0.741967	0.288537	-2.57148	0.0101266	0.0338122	Smpd1	sphingomyelin phosphodiesterase 1	308909
ENSRNOG00000004048	179.915	-0.76523	0.316616	-2.4169	0.0156532	0.0486263	Lrrk2	leucine-rich repeat kinase 2	300160
ENSRNOG00000002749	5855.69	-0.601505	0.249412	-2.41169	0.0158787	0.0491886	Spag9	sperm associated antigen 9	360600

## Sheet: GO Lysosome DOWN Q
	GO Lysosome DOWN Q
Gene	baseMean	log2FoldChange	lfcSE	stat	pvalue	padj	symbol	genename	entrez
ENSRNOG00000015774	229.273	2.29298	0.245846	9.32689	1.09023e-20	1.41155e-18	Mreg	melanoregulin	501162
ENSRNOG00000009946	1363.09	2.50079	0.42856	5.83534	5.36798e-09	1.21248e-07	Ldlr	low density lipoprotein receptor	300438
ENSRNOG00000013387	401.557	1.54546	0.268525	5.75535	8.646e-09	1.83566e-07	Tpcn2	two pore segment channel 2	309139
ENSRNOG00000017029	1742.03	0.819167	0.158634	5.16386	2.41903e-07	3.4492e-06	Snx1	sorting nexin 1	84471
ENSRNOG00000022657	2166.09	1.71193	0.36554	4.6833	2.82299e-06	3.02112e-05	Tmem97	transmembrane protein 97	303330
ENSRNOG00000007924	633.765	1.11689	0.247901	4.50538	6.62539e-06	6.43933e-05	Mios	meiosis regulator for oocyte development	362324
ENSRNOG00000026432	46.3062	2.50586	0.560062	4.47425	7.66803e-06	7.32987e-05	Syt7	synaptotagmin 7	59267
ENSRNOG00000018461	6.193	5.87808	1.40724	4.17704	2.95323e-05	0.000234779	Pdgfrb	platelet derived growth factor receptor beta	24629
ENSRNOG00000005195	51000.3	1.87214	0.464396	4.03133	5.5461e-05	0.00040783	Cst3	cystatin C	25307
ENSRNOG00000010668	321.546	1.94269	0.48809	3.98019	6.88601e-05	0.000492393	Anxa6	annexin A6	79125
ENSRNOG00000038916	72.5043	1.31045	0.362097	3.61906	0.000295675	0.0017498	Dram1	DNA-damage regulated autophagy modulator 1	679937
ENSRNOG00000010265	186.257	1.40208	0.389572	3.59903	0.000319412	0.0018737	Ada	adenosine deaminase	24165
ENSRNOG00000006336	87.9936	0.903822	0.261951	3.45035	0.000559855	0.00301242	Fyco1	FYVE and coiled-coil domain containing 1	301085
ENSRNOG00000018304	1669.78	1.28409	0.393154	3.26614	0.00109026	0.00525943	Lars	leucyl-tRNA synthetase	291624
ENSRNOG00000012654	492.59	0.777212	0.248208	3.1313	0.00174034	0.0078084	Vps36	vacuolar protein sorting 36 homolog	290851
ENSRNOG00000016356	1133.27	0.508667	0.167001	3.0459	0.00231988	0.00988265	Got1	glutamic-oxaloacetic transaminase 1	24401
ENSRNOG00000047960	460.882	0.709094	0.245745	2.88549	0.00390806	0.0153093	Rab9b	RAB9B, member RAS oncogene family	367915
ENSRNOG00000042879	1167.55	0.802493	0.287063	2.79553	0.00518144	0.01937	Seh1l	centrosomal protein 192	NA
ENSRNOG00000003171	261.162	1.79076	0.646091	2.77168	0.00557676	0.0206667	Mpz	myelin protein zero	24564
ENSRNOG00000018454	179.586	1.36928	0.540001	2.5357	0.0112222	0.0368591	Apoe	apolipoprotein E	25728
