# Supplementary material for: Autophagy drives the conversion of developmental neural stem cells to the adult quiescent state
Source: Nat Commun. 2023 Nov 24;14:7541. doi: 10.1038/s41467-023-43222-1 (PMC10673888; doi:10.1038/s41467-023-43222-1)
Supplement: Supplementary file 5 — Supplementary Data 2 [file 41467_2023_43222_MOESM5_ESM.xlsx]

## Sheet: Primers
		Gene	Sequence (5’->3’)
		Atg7	FW: CTTGACCTTCGCGGACCTAAAGAA
			RV: AGGGCCTGGATCTGTTTTGGTGA
		Atg7flox	FW: TGGCTGCTACTTCTGCAATGATGT
			RV: TGGACCAAGCCTGGACGTGGACTTT
		Hdac6	FW: AGCCCCAATCTAGCGGAGGTAAAG
			RV: AGGGAAGCTGTCATCCCAAAGGCA
		Idua	FW: TGCCTCACGACCAGGCTGACCA
			RV: CGTGAAGTACCCAGAAGGACTGCC
		Lamp1	FW: CCACAACTGACATCAAGGCAGACATC
			RV: GTGGGCACAAGTGGTGGTGAGG
		Lamp2	FW: CTGTCTGCTGGCTACCATGGG
			RV: TGACAGCTGCCGGTGAAGTTGG
		Naga	FW: TCCACGGACCTGCGTACCATCTC
			RV: GCATGTCTGTCCTGCGGCTGAAGA
		Sdha	FW: AGAGGACAACTGGAGATGGCATT
			RV: AACTTGAGGCTCTGTCCACCAA
		Sqstm1	FW: TTTCAGGCGCACTACCGCGATGA
			RV: CGCCGGCACTCCTTCTTCTCTTT
		Tsc1	FW: CATGGTGCCTGAAGAAACCA
			RV: TGAATTCGCACATGCTCCAT
		Ulk1	FW: CCTTGCCAAGTCCCAGACACTGC
			RV: CATAGTGTGCAGGTAGTCAGCCAG
		Prkaa1	FW: ACGTGGTCGGGAAAATCCGC
			RV: ACGTCGACTCTCCTTTTCGTCC
		Prkaa2	FW: AGTGAATGCATACCATCTTCGAGTAA
			RV: ACCAGACCTCTGCTCCACC
		Prkab1	FW: GGGCACCAAGGATGGGGACAG
			RV: GCTTTCTCATTCACCTCGAGGTCGT
		Prkab2	FW: CTGGCAGCAGGATTTGGATGATTC
			RV: ATTATGACTCTTAATCAGAGGGATCTTGG
		Prkag1	FW: ACTTCGCTGCAGGTAAAGAAAGCCT
			RV: ATAGATCTGCACCAGGGCTGACTT
		Prkag2	FW: AAGATTGAAACGTGGAGGGAACTGTACT
			RV: CATGTCAGACATAAAAAGCTGGAGGAAC
