# Supplementary material for: Autophagy drives the conversion of developmental neural stem cells to the adult quiescent state
Source: Nat Commun. 2023 Nov 24;14:7541. doi: 10.1038/s41467-023-43222-1 (PMC10673888; doi:10.1038/s41467-023-43222-1)
Supplement: Supplementary file 7 — Source Data [file 41467_2023_43222_MOESM7_ESM.xlsx]

## Sheet: Fig. 1
Fig. 1b		ProteoStat intensity per GLAST+PROM-1+ cell			Fig. 1c	% Ki67+ cells			Fig. 1d		OPP intensity per GLAST+ cell			Fig. 1e		ProteoStat intensity per GLAST+ cell			Fig. 1f		LAMP2 intensity per GLAST+ cell			Fig. 1h				LAMP2 intensity per RGL+ cell
																										P14			P21
	P3	P21				P3	P21				P3	P21			P3	P21				P3	P21					A	Q		A	Q
	273.34	669.24				36.5385	0				0.619	0.381			1.53	0.916				1.39	0.86					88.296	149.873		50.859	50.859
	278.4	704.48				47.2727	0				0.941	0.593			1.08	1.32				0.78	1.11					62.6485	74.4096		96.0445	112.434
	157.62	642.85				9.56129	6.8645				0.776	0.829			0.282	1.91				0.38	1.69					45.7612	104.968		98.2339	108.804
	149758512	1175.52				18.2725	0				0.977	0.105			2	2.22				1.16	0.93					74.0728	87.5752		79.8513	114.548
	723.432	1619.16				26.6667	0				1.11	1.38			1.11	1.93				0.8	1.73					89.9777	105.891		102.61	107.804
	357.348	4846.14					1.25				1.96	1.02			1.4	1.31				0.95	0.95					28.5118	127.358		97.5467	105.551
	587.967	1294.85									0.67	1.01			1.69	0.94				0.36	0.42					37.3997	130.938		59.3383	57.253
	536.853	962.5									0.772	0.964			2.22	1.02				0.88	0.51					76.7905	117.897		44.6737	98.8266
	517.766	2159.75									0.887	0.54			1.06	2.79				0.14	1.34					94.4547	95.3823		60.2788	94.5813
	647.82	1715.49									1.63	0.871			0.621	1.46				0.31	1.4					86.6676	77.6497		39.5264	67.6059
	539.246	150.65									0.934	0.764			0.628	2.17				0.42	2.72					66.9511	95.9515		53.6183	130.731
	363.239	1038.8									0.73	0.968			0.577	0.916				0.8	0.77					28.4042	112.765		29.8737	52.9744
	128.267	709.64									1.77	0.546			1.41	2.37				1.49	2.71					55.7447	79.7176		25.5169	82.173
	534.654	110.16									0.93	0.757			1.2	3.09				0.91	1.48					75.157	117.974		43.8899	138.392
	1058.7	3769.76									0.804	0.439			0.555	1.06				1.41	1.33					49.2095	105.584		31.5302	110.641
	1460.44	3594.38									1.17	0.554			0.346	1.99				0.78	0.51					63.1505	76.1498			111.58
	2397.08	1152.81									1.52	0.87			1.43	2.24				1.16	1.24					53.1017	100.99			109.228
	1491.49	785.53									1.03	0.648			1.14	2.55				0.38	1.23					61.0118	96.0513
	1384.97	1625.03									0.722	0.656			0.211	1.42				0.75	0.92					38.8972	74.004
	1048.05	1108.39									1.22	0.678			0.985	0.957				0.65	0.68						83.6482
	1338.88	222.767									1.52	0.866			1.16	1				1.5	1.36						108.444
	86.5784	810.409									1.03	0.403			1.65	2.9				1.07	1.47						91.8781
	123.582	2496.32									0.83	0.763			1.13	1.96				0.61	1.36						88.4683
	169.124	1487.27									0.771	0.329			0.47	2.06				0.68	1.51						66.5899
	194.765	564.168									0.531	0.156			0.649	1.55				0.92	1.26						94.99
		1983.25									0.93	0.0594			0.474	3.13				1.19	1.19						82.9257
		3038.7									0.519	0.209			0.383	1.27				1.31	1.53						107.408
											0.973	0.416			0.974	2.59				0.82	1.23						91.377
											0.721	0.146			1.36	1.17				1.12	2.62						73.6628
											0.898	0.476			0.508	1.77				0.37	1.96						143.672
											1.76	0.21			0.803	1.78				0.87	1.96						47.8881
											1.16	0.0245			1.75	1.67				1.16	2.28						79.6322
											3.03	0.314			0.555	1.49				1.08	2.77						182.177
											1.48	0.213			0.718	0.953				1.27	1.34						97.172
											0.339	0.0598			0.564	1.75				1.25	2.27						125.924
											0.477	0.116			1.58	0.677				1.12	1.39						91.0697
											3.19	0.113			0.517	2.47				1.07	2.73						107.769
											1.08	0.133			0.826	0.463				1.18	1.16						74.1902
											1.11	0.579			0.691	2.22				1.12	3.68						85.118
											0.663	0.446			1.12	0.989				0.73	1.17						126.49
											0.63	0.769			1.93	1.35				0.5	0.597482						104.806
											0.702	0.439			1.22	1.43				0.65	2.3537						133.262
											0.595	0.297			1.48	0.832				1.61	0.815825						69.8459
											0.359	0.305			0.987	1.78				0.86	0.545477						66.9188
											0.743	0.285			0.761	0.846				0.21	0.738889						123.254
											1.36	0.4			1.06	1.71				0.48	0.526578						126.865
											0.204	0.252			0.687	2.46				0.12	0.251316						68.0281
											0.405	0.196			0.628	1.32				0.11	0.41734						111.077
											1.56	0.477			1.13	1.9				0.82	1.48091						111.307
											0.602	0.32			1.43	1.59				0.42	0.536899
											0.869	0.339			0.761	1.13				1.62	0.317662
											0.839	0.287			0.581	1.1				1.11	0.304884
											0.756	0.28			0.922	0.735				0.93	1.075
											0.883	0.245			0.997	0.982				0.56	0.500754
											1.03				1.32	0.79				0.81	0.370561
											0.757				0.723	1.54				0.5	1.06942
											0.86				0.594	1.61					1.23786
											0.59				0.696	2.2					0.591451
											0.815				1.16	1.69					0.332317
											0.73				1.23	0.914					0.135509
											0.754				0.493	1.29
											0.717				1.58	1.2
											0.229				1.55	0.753
											0.468				1.48	1.57
											0.857				1.74	1.28
											1.03				0.981	1
											2.09				0.368	1.08
											0.565				0.673	1.78
											0.604				0.581	1.66
											1.57				0.775	2.33
											1.1				0.886	1.74
											1.58				0.979	1.29
											1.23				1.2	1.44
											0.48				0.91	1.54
											4.39				1.16	1.98
											0.562				1.28	1.75
											0.557				1.62	4.27
											0.49				0.475	3.68
											0.2				0.911	2.12
											0.868				0.649	4.28
											1.08				0.969	8.59
											1.57				1.35	1.85
											0.83				1.08	2.39
											0.193				0.816	2.62
											0.524				1.03	3.6
											1.16				1.34	2.61
											0.977				0.874	8.21
											0.729				1.2	7.48
											0.885				0.874	2.66
											1.66				0.761	2.88
											2.05				0.631	4.74
															0.346	4.66
															0.425	5.13
															1.01	2.46
															0.948	1.29
															1.27	1.21
															2.71	2.66
															1.49	1.76
															1.09	1.44
															0.683	2.25
															0.678	4.95
															0.494	4.33
															0.538	3.22
															2.56
															2.26
															0.941
															0.662
															0.478
															0.268
															0.628
															0.814
															0.763
															0.519
															0.602
															0.627
															1.06
															2.76
															0.794
															0.732

## Sheet: Statistics Fig. 1
Fig 1b						Fig 1c					Fig 1d				Fig 1e					Fig 1f				Fig 1h
ProteoStat						Percentage of proliferative cells (Ki67+) cells isolated from P3 and P21 mice.					Quantification of OPPuro fluorescence in GLAST+ cells				Quantification of ProteoStat in GLAST+ cells.					Quantification of LAMP2 in GLAST+ cells.				Quantification of Lamp2 intensity in active (Ki67+) or quiescent (Ki67-) RGLs
						Column B	21d																		P14	P21
						vs.	vs.																	Mann Whitney test
						Column A	3d																	P value	<0.0001	0.0004
																								Exact or approximate P value?	Exact	Exact
						Mann Whitney test														Column B	P21			P value summary	****	***
						P value	0.0043													vs.	vs,			Significantly different (P < 0.05)?	Yes	Yes
Column B	21d					Exact or approximate P value?	Exact													Column A	P3			One- or two-tailed P value?	Two-tailed	Two-tailed
vs.	vs,					P value summary	**								Column B	21d								Sum of ranks in column A,B	297 , 2049	157.5 , 370.5
Column A	3d					Significantly different (P < 0.05)?	Yes								vs.	vs.				Mann Whitney test				Mann-Whitney U	107	37.5
						One- or two-tailed P value?	Two-tailed				Column B	21d			Column A	3d				P value	0.0039
Mann Whitney test						Sum of ranks in column A,B	45 , 21				vs.	vs.								Exact or approximate P value?	Exact			Difference between medians
P value	0.001					Mann-Whitney U	0				Column A	3d			Mann Whitney test					P value summary	**			Median of column A	62.65, n=19	53.62, n=15
Exact or approximate P value?	Exact														P value	<0.0001				Significantly different (P < 0.05)?	Yes			Median of column B	96.05, n=49	107.8, n=17
P value summary	***					Difference between medians					Mann Whitney test				Exact or approximate P value?	Approximate				One- or two-tailed P value?	Two-tailed			Difference: Actual	33.4	54.19
Significantly different (P < 0.05)?	Yes					Median of column A	26.67, n=5				P value	<0.0001			P value summary	****				Sum of ranks in column A,B	2757 , 4030			Difference: Hodges-Lehmann	36.79	38.55
One- or two-tailed P value?	Two-tailed					Median of column B	0.000, n=6				Exact or approximate P value?	Exact			Significantly different (P < 0.05)?	Yes				Mann-Whitney U	1161
Sum of ranks in column A,B	486 , 892					Difference: Actual	-26.67				P value summary	****			One- or two-tailed P value?	Two-tailed
Mann-Whitney U	161					Difference: Hodges-Lehmann	-26.67				Significantly different (P < 0.05)?	Yes			Sum of ranks in column A,B	9208 , 15545				Difference between medians
											One- or two-tailed P value?	Two-tailed			Mann-Whitney U	2068				Median of column A	0.8400, n=56
Difference between medians											Sum of ranks in column A,B	8205 , 2381								Median of column B	1.210, n=60
Median of column A	534.7, n=25										Mann-Whitney U	895.5			Difference between medians					Difference: Actual	0.37
Median of column B	1153, n=27														Median of column A	0.9220, n=119				Difference: Hodges-Lehmann	0.29
Difference: Actual	618.2										Difference between medians				Median of column B	1.750, n=103
Difference: Hodges-Lehmann	599.3										Median of column A	0.8600, n=91			Difference: Actual	0.828
											Median of column B	0.4095, n=54			Difference: Hodges-Lehmann	0.799
											Difference: Actual	-0.4505
											Difference: Hodges-Lehmann	-0.444

## Sheet: Fig. 2
Fig. 2b		ProteoStat per cell					Fig. 2d		Proteasome 20S assay per cell						Fig. 2e	LC3II/Actin			Fig. 2g	LC3II (+BafA1)/LC3II(-BafA1)			Fig. 2h	Tax1bp1 intensity			Fig. 2i	p62/Actin		Fig. 2k	p62 (+BafA1)/p62(-BafA1)			Fig. 2l	LAMP2 intensity			Fig. 2m	GFP+RFP+ puncta/cell
	P	Q	P 8d	Q 8d	Qrev 8d											A	Q			A	Q			A	Q		A	Q			A	Q			A	Q		A	A+B	Q	Q+B
	1	1.35904	1	2	0.8			P								1	1.1			4.2	3.76			1	5.96763		1	1.59			1.75396	1.36126			1	1.3892		0.5	5.71429	6.14286	10.8333
	1	2.79817	1	3	0.9		-	0.69	0.335504	0.760221	0.753894	0.774251	0.331483			1	4.6			5.51	5.9			1	4.40977		1	1.23			1.43158	1.4836			1	1.47761		1.28571	5.71429	5.71429	6.66667
	1	1.15346	1	4.7	3.8		+MG	0.184	0.196038	0.115551	0.679673	0.212475				1	2.7			3.49	9.4			1	4.22508		1	1.31			1.77598	1.41			1	2.74524		1.125	4.71429	4.42857	9.16667
	1	2.37602	1	2.6	2		Difference	0.1515	0.5642	0.6383	0.0946	0.119				1	1.8			1.52	2.29						1	1.76			1.25				1	2.02737
																1	1.7			2.75	1.38														1	1.98711
								Q								1	1.2																		1	1.99072
							-	0.55	0.375234	0.640929	0.823103	0.217751	1.0298			1	4.7
							+MG	0.1899	0.222674	0.135276	0.146418	0.718599
							Difference	0.1853	0.4183	0.6878	0.0713	0.3112
Fig. 2f										Fig. 2j

## Sheet: Statistics Fig. 2
Fig 2b							Fig 2d										Fig 2e				Fig 2h				Fig 2i				Fig 2l				Fig 2m
ProteoStat							20S Proteosome assay										LC3 / Actin (Western blot)				TAX1BP1				p62/Actin (Western blot)				LAMP2				GFP+RFP+ puncta per cell
																						A	Q							A	Q
Day 4																	One sample t test	A	Q		Theoretical mean	1	1		One sample t test	A	Q		Theoretical mean	1	1		Anova Summary
One sample T test	A day 4	Q day 4					Two-way ANOVA	Ordinary									Theoretical mean	1	1		Actual mean	1	4.867		Theoretical mean	1	1		Actual mean	1	1936		Two-way ANOVA	Ordinary					Tukey's multiple	Predicted (LS)	95.00% CI of diff.	Significant?	Summary	Adjusted P Value
Theoretical mean	1	1					Alpha	0.05									Actual mean	1	2543		Number of values	3	3		Actual mean	1	1473		Number of values	6	6		Alpha	0.05					comparisons test	mean diff.
Actual mean	1	1922															Number of values	7	7						Number of values	4	4												A:-B vs. A:+B	-4411	-7.532 to -1.290	Yes	**	0.0084
Number of values	4	4					Source of Variation	% of total variation	P value	P value summary	Significant?										One sample t test	Sample difference has zero SD							One sample t test	Sample difference has zero SD			Source of Variation	% of total variation	P value	P value summary	Significant?		A:-B vs. Q:-B	-4458	-7.580 to -1.337	Yes	**	0.0079
							Interaction	0.03126	0.9942	ns	No						One sample t test	Sample difference has zero SD			t, df		t=6,998, df=2		One sample t test	Sample difference has zero SD			t, df		t=4,725, df=5		Interaction	0.6383	0.51	ns	No		A:-B vs. Q:+B	-7919	-11.04 to -4.797	Yes	***	0.0002
One sample t test	Sample difference has zero SD						treatment	30.36	0.009	**	Yes						t, df		t=2.667, df=6		P value (two tailed)		0.0198		t, df		t=3.840, df=3		P value (two tailed)		0.0052		cell	44.84	0.0004	***	Yes		A:+B vs. Q:-B	-0.04762	-3.169 to 3.074	No	ns	>0.9999
t, df		t=2.328, df=3					cell	0.02345	0.9261	ns	No						P value (two tailed)		0.0372		P value summary		*		P value (two tailed)		0.0311		P value summary		**		Baf	43.78	0.0004	***	Yes		A:+B vs. Q:+B	-3508	-6.629 to -0.3868	Yes	*	0.0287
P value (two tailed)		0.1024															P value summary		*		Significant (alpha=0.05)?		Yes		P value summary		*		Significant (alpha=0.05)?		Yes								Q:-B vs. Q:+B	-3.46	-6.581 to -0.3391	Yes	*	0.0308
P value summary		ns					ANOVA table	SS (Type III)	DF	MS	F (DFn, DFd)	P value					Significant (alpha=0.05)?		Yes						Significant (alpha=0.05)?		Yes						ANOVA table	SS (Type III)	DF	MS	F (DFn, DFd)	P value
Significant (alpha=0.05)?		No					Interaction	0.0007272	2	0.0003636	F (2, 26) = 0.005839	P=0.9942									How big is the discrepancy?								How big is the discrepancy?				Interaction	0.6774	1	0.6774	F (1, 8) = 0.4754	P=0.5100
							tto	0.7062	2	0.3531	F (2, 26) = 5.671	P=0.0090					How big is the discrepancy?				Discrepancy		3.867		How big is the discrepancy?				Discrepancy		0.9362		cell	47.6	1	47.6	F (1, 8) = 33.40	P=0.0004	Test details	Predicted (LS)	Predicted (LS)	Predicted (LS) mean diff.	SE of diff.	N1	N2	q	DF
How big is the discrepancy?							cell	0.0005455	1	0.0005455	F (1, 26) = 0.008760	P=0.9261					Discrepancy		1543		SD of discrepancy		0.9572		Discrepancy		0.4725		SD of discrepancy		0.4854		Baf	46.46	1	46.46	F (1, 8) = 32.61	P=0.0004		mean 1	mean 2
Discrepancy		0.9217					Residual	1619	26	0.06227							SD of discrepancy		1531		SEM of discrepancy		0.5526		SD of discrepancy		0.2461		SEM of discrepancy		0.1982		Residual	11.4	8	1425			A:-B vs. A:+B	0.9702	5381	-4411	0.9747	3	3	6.4	8
SD of discrepancy		0.7919															SEM of discrepancy		0.5785		95% confidence interval		1,490 to 6,245		SEM of discrepancy		0.123		95% confidence interval		0.4268 to 1.446								A:-B vs. Q:-B	0.9702	5429	-4458	0.9747	3	3	6469	8
SEM of discrepancy		0.396					Difference between column means										95% confidence interval		0.1273 to 2.958		R squared (partial eta squared)		0.9608		95% confidence interval		0.08092 to 0.8641		R squared (partial eta squared)		0.817		Difference between column means						A:-B vs. Q:+B	0.9702	8889	-7919	0.9747	3	3	11.49	8
95% confidence interval		-0.3384 to 2.182					Predicted (LS) mean of P	0.3995									R squared (partial eta squared)		0.5424						R squared (partial eta squared)		0.831						Predicted (LS) mean of -B	3199					A:+B vs. Q:-B	5381	5429	-0.04762	0.9747	3	3	0.06909	8
R squared (partial eta squared)		0.6436					Predicted (LS) mean of Q	0.4078																									Predicted (LS) mean of +B	7135					A:+B vs. Q:+B	5381	8889	-3508	0.9747	3	3	5.09	8
							Difference between predicted means	-0.008288																									Difference between predicted means	-3936					Q:-B vs. Q:+B	5429	8889	-3.46	0.9747	3	3	5021	8
Day 8			Day 8				SE of difference	0.08855																									SE of difference	0.6892
One sample t test	A day 8	Q day8	One sample t test	Qrev day8			95% CI of difference	-0.1903 to 0.1737																									95% CI of difference	-5.525 to -2.346
Theoretical mean	1	1	Theoretical mean	1
Actual mean	1	3075	Actual mean	1875																													Difference between row means
Number of values	4	4	Number of values	4			Compare row means (main row effect)																										Predicted (LS) mean of P	3176
																																	Predicted (LS) mean of Q	7159
One sample t test	Sample difference has zero SD		One sample t test				Number of families	1																									Difference between predicted means	-3983
t, df		t=3.582, df=3	t, df	t=1.256, df=3			Number of comparisons per family	3																									SE of difference	0.6892
P value (two tailed)		0.0372	P value (two tailed)	0.2981			Alpha	0.05																									95% CI of difference	-5.572 to -2.394
P value summary		*	P value summary	ns
Significant (alpha=0.05)?		Yes	Significant (alpha=0.05)?	No			Tukey's multiple	Predicted (LS) mean diff,	95,00% CI of diff,	Significant?	Summary	Adjusted																					Interaction CI
							comparisons test					P Value																					Mean diff, A1 - B1	-4411
How big is the discrepancy?			How big is the discrepancy?				- vs. +MG	0.3268	0,01805 to 0,6355	Yes	*	0.0384																					Mean diff, A2 - B2	-3.46
Discrepancy		2075	Discrepancy	0.875			- vs. Δ	0.2827	-0,02604 to 0,5914	No	ns	0.0728																					(A1 -B1) - (A2 - B2)	-0.9504
SD of discrepancy		1159	SD of discrepancy	1394			+MG vs. Δ	-0.04409	-0,3666 to 0,2784	No	ns	0.926																					95% CI of difference	-4.129 to 2.228
SEM of discrepancy		0.5793	SEM of discrepancy	0.6969																													(B1 - A1) - (B2 - A2)	0.9504
95% confidence interval		0.2313 to 3.919	95% confidence interval	-1.343 to 3.093																													95% CI of difference	-2.228 to 4.129
R squared (partial eta squared)		0.8105	R squared (partial eta squared)	0.3445			Test details	Predicted (LS) mean 1	Predicted (LS) mean 2	Predicted (LS) mean diff,	SE of diff,	N1	N2	q	DF
							- vs. +MG	0.6068	0.2801	0.3268	0.1126	12	10	4.103	10																		Multiple comparation
							- vs. Δ	0.6068	0.3242	0.2827	0.1126	12	10	3.55	10																		Compare cell means regardless of rows and columns
							+MG vs. Δ	0.2801	0.3242	-0.04409	0.1176	10	10	0.5301	10
																																	Number of families	1
																																	Number of comparisons per family	6
																																	Alpha	0.05

## Sheet: Fig. 3
Fig. 3c		Relative mRNA levels																			Fig. 3d	P-AMPK/Total										Fig. 3e	P-ULK/Total
	A								Q													A	Q										A	Q
Idua	1	1	1	1					2.3	4.27	2.88	1.49										1	1.04872										1	1.57784
Naga	1	1	1	1	1	1			1.25	4.72	3.32	1.29	3565963	4679997								1	1.72673										1	2.51307
Lamp1	1	1	1	1					1.55	2.13	1.23	1.31										1	8.76881										1	4.85041
																						1	4.1555										1	3.32315
Ulk1	1	1	1	1					1.71	1.79	2.25	2.9										1	2.34188										1	1.36136
Hdac6	1	1	1	1					1.58	1.66	1.89	2.39										1	3.84917										1	1.49575
Tsc1	1	1	1	1	1	1			1.17	1.22	2.56	2.44	1.1	1.39								1	2.83429
Atg7	1	1	1						1.6	1.35	1.43											1	1.87085
Lamp2	1	1	1	1	1	1	1	1	1.42	0.82	1.5	2.07	2.15	2.28	1.78	1.23
p62/Sqstm1	1	1	1	1					2.54	2.89	1.28	4.03

## Sheet: Statistics Fig. 3
Fig 3c				Fig 3d				Fig 3e
Gene expression				P AMPK/ total AMPK (Western blot)				P ULK1/ total ULK1 (Western blot)
(Relative mRNA levels by RT-qPCR)					A	Q
	Idua			Theoretical mean	1	1			A	Q
	A	Q		Actual mean	1	3324		Theoretical mean	1	1
Theoretical mean	1	1		Number of values	8	8		Actual mean	1	2.52
Actual mean	1	2735						Number of values	6	6
Number of values	4	4		One sample t test	Sample difference has zero SD
				t, df		t=2.695, df=7		One sample t test	Sample difference has zero SD
One sample t test	Sample difference has zero SD			P value (two tailed)		0.0309		t, df		t=2.722, df=5
t, df		t=2.962, df=3		P value summary		*		P value (two tailed)		0.0417
P value (two tailed)		0.0594		Significant (alpha=0.05)?		Yes		P value summary		*
P value summary		ns						Significant (alpha=0.05)?		Yes
Significant (alpha=0.05)?		No		How big is the discrepancy?
				Discrepancy		2324		How big is the discrepancy?
How big is the discrepancy?				SD of discrepancy		2439		Discrepancy		1.52
Discrepancy		1735		SEM of discrepancy		0.8625		SD of discrepancy		1368
SD of discrepancy		1171		95% confidence interval		0.2850 to 4.364		SEM of discrepancy		0.5584
SEM of discrepancy		0.5857		R squared (partial eta squared)		0.5092		95% confidence interval		0.08479 to 2.956
95% confidence interval		-0.1290 to 3.599						R squared (partial eta squared)		0.5971
R squared (partial eta squared)		0.7452
	Naga
	A	Q
Theoretical mean	1	1
Actual mean	1	3138
Number of values	6	6
One sample t test	Sample difference has zero SD
t, df		t=3.369, df=5
P value (two tailed)		0.0199
P value summary		*
Significant (alpha=0.05)?		Yes
How big is the discrepancy?
Discrepancy		2138
SD of discrepancy		1554
SEM of discrepancy		0.6345
95% confidence interval		0.5067 to 3.769
R squared (partial eta squared)		0.6942
	Lamp1
	A	Q
Theoretical mean	1	1
Actual mean	1	1555
Number of values	4	4
One sample t test	Sample difference has zero SD
t, df		t=2.729, df=3
P value (two tailed)		0.072
P value summary		ns
Significant (alpha=0.05)?		No
How big is the discrepancy?
Discrepancy		0.555
SD of discrepancy		0.4067
SEM of discrepancy		0.2034
95% confidence interval		-0.09221 to 1.202
R squared (partial eta squared)		0.7129
	Ulk1
	A	Q
Theoretical mean	1	1
Actual mean	1	2163
Number of values	4	4
One sample t test	Sample difference has zero SD
t, df		t=4.257, df=3
P value (two tailed)		0.0238
P value summary		*
Significant (alpha=0.05)?		Yes
How big is the discrepancy?
Discrepancy		1163
SD of discrepancy		0.5462
SEM of discrepancy		0.2731
95% confidence interval		0.2933 to 2.032
R squared (partial eta squared)		0.8579
	Hdac6
	A	Q
Theoretical mean	1	1
Actual mean	1	1.88
Number of values	4	4
One sample t test	Sample difference has zero SD
t, df		t=4.828, df=3
P value (two tailed)		0.0169
P value summary		*
Significant (alpha=0.05)?		Yes
How big is the discrepancy?
Discrepancy		0.88
SD of discrepancy		0.3645
SEM of discrepancy		0.1823
95% confidence interval		0.3000 to 1.460
R squared (partial eta squared)		0.886
	Atg7
	A	Q
Theoretical mean	1	1
Actual mean	1	1.46
Number of values	3	3
One sample t test	Sample difference has zero SD
t, df		t=6.241, df=2
P value (two tailed)		0.0247
P value summary		*
Significant (alpha=0.05)?		Yes
How big is the discrepancy?
Discrepancy		0.46
SD of discrepancy		0.1277
SEM of discrepancy		0.07371
95% confidence interval		0.1428 to 0.7772
R squared (partial eta squared)		0.9512
	Lamp2
	A	Q
Theoretical mean	1	1
Actual mean	1	1656
Number of values	8	8
One sample t test	Sample difference has zero SD
t, df		t=3.680, df=7
P value (two tailed)		0.0079
P value summary		**
Significant (alpha=0.05)?		Yes
How big is the discrepancy?
Discrepancy		0.6563
SD of discrepancy		0.5044
SEM of discrepancy		0.1783
95% confidence interval		0.2346 to 1.078
R squared (partial eta squared)		0.6593
	Sqstm1
	A	Q
Theoretical mean	1	1
Actual mean	1	2685
Number of values	4	4
One sample t test	Sample difference has zero SD
t, df		t=2.976, df=3
P value (two tailed)		0.0588
P value summary		ns
Significant (alpha=0.05)?		No
How big is the discrepancy?
Discrepancy		1685
SD of discrepancy		1132
SEM of discrepancy		0.5661
95% confidence interval		-0.1167 to 3.487
R squared (partial eta squared)		0.747
	Tsc1
	A	Q
Theoretical median	1	1
Actual median	1	1305
Number of values	6	6
Wilcoxon Signed Rank Test	Samples with equal values
Sum of signed ranks (W)		21
Sum of positive ranks		21
Sum of negative ranks		0
P value (two tailed)		0.0313
Exact or estimate?		Exact
P value summary		*
Significant (alpha=0.05)?		Yes
How big is the discrepancy?
Discrepancy		0.305

## Sheet: Fig. 4
Fig. 4a	% Ki67+ cells			Fig. 4b	% Ki67+ cells			Fig. 4c	% Ki67+ cells					Fig. 4d	% Ki67+ cells			Fig. 4e	% Ki67+ cells
	Control	Phen			HiP	siP62			Control	Phen	SBI+Phen	SBI			Qrev	Qrev +Phen			Qrev	Qrev +Baf
	1	0.701685			1	1.68326			1	0.496895	1.02908	0.695059			1	0.88			1	1.81
	1	0.468604			1	1.46227			1	0.554129	1.33193	1.30693			1	0.23			1	1.32
	1	0.565343			1	1.34051			1	0.354307	0.960278	0.984052			1	0.54			1	1.26
	1	0.587574							1	0.315995					1	0.35			1	1.52
									1	0.43011
									1	0.523592

## Sheet: Statistics Fig. 4
Fig 4a				Fig 4b				Fig 4c										Fig 4d				Fig 4e
%Ki67+ cells in Q entry assay				%Ki67+ cells in Q cells treated with siRNA p62				%Ki67+ cells in A cells treated with SBI+Phen										%Ki67+ cells in Qrev assay. Phen				%Ki67+ cells in Qrev assay, BAFA1
Phen	Ki67+			siRNA	Ki67+														Qrev	Qrev+1mM Phen			Qrev	Qrev +Baf
	-	+Phen			-	+siRNA		Number of families	1									Ki67+	1	1		Ki67+	1	1
	1	1		Theoretical mean	1	1		Number of comparisons per family	6									Theoretical mean	1	0.5		Theoretical mean	1	1478
Theoretical mean	1	0.5808		Actual mean	1	1495		Alpha	0.05									Actual mean	4	4		Actual mean	4	4
Actual mean	4	4		Number of values	3	3												Number of values				Number of values
Number of values								Tukey's multiple comparisons test	Mean Diff,	95,00% CI of diff,	Below threshold?	Summary	Adjusted P Value						Sample difference has zero SD				Sample difference has zero SD
	Sample difference has zero SD			One sample t test	Sample difference has zero SD			Control vs. Phen	0.5542	0.3039 to 0.8045	Yes	****	<0.0001	A-B				One sample t test				One sample t test
One sample t test				t. df		t=4.938, df=2		Control vs. SBI+Phen	-0.1071	-0.4136 to 0.1994	No	ns	0.7433	A-C				t. df		t=3.525, df=3		t, df		t=3.851, df=3
t. df		t=8.759, df=3		P value (two tailed)		0.0387		Control vs. SBI	0.004653	-0.3019 to 0.3112	No	ns	>0.9999	A-D				P value (two tailed)		0.0388		P value (two tailed)		0.0309
P value (two tailed)		0.0031		P value summary		*		Phen vs. SBI+Phen	-0.6613	-0.9678 to -0.3547	Yes	***	0.0001	B-C				P value summary		*		P value summary		*
P value summary		**		Significant (alpha=0.05)?		Yes		Phen vs. SBI	-0.5495	-0.8560 to -0.2430	Yes	***	0.0007	B-D				Significant (alpha=0.05)?		Yes		Significant (alpha=0.05)?		Yes
Significant (alpha=0.05)?		Yes						SBI+Phen vs. SBI	0.1117	-0.2422 to 0.4657	No	ns	0.796	C-D
				How big is the discrepancy?														How big is the discrepancy?				How big is the discrepancy?
How big is the discrepancy?		-0.4192		Discrepancy		0.4953		Test details	Mean 1	Mean 2	Mean Diff,	SE of diff,	n1	n2	q	DF		Discrepancy		-0.5		Discrepancy		0.4775
Discrepancy		0.09572		SD of discrepancy		0.1738		Control vs. Phen	1	0.4458	0.5542	0.08611	6	6	9101	14		SD of discrepancy		0.2837		SD of discrepancy		0.248
SD of discrepancy		0.04786		SEM of discrepancy		0.1003		Control vs. SBI+Phen	1	1107	-0.1071	0.1055	6	3	1436	14		SEM of discrepancy		0.1418		SEM of discrepancy		0.124
SEM of discrepancy		-0.5715 to -0.2669		95% confidence interval		0.06371 to 0.9270		Control vs. SBI	1	0.9953	0.004653	0.1055	6	3	0.0624	14		95% confidence interval		-0.9514 to -0.04862		95% confidence interval		0.08292 to 0.8721
95% confidence interval		0.9624		R squared (partial eta squared)		0.9242		Phen vs. SBI+Phen	0.4458	1107	-0.6613	0.1055	6	3	8867	14		R squared (partial eta squared)		0.8055		R squared (partial eta squared)		0.8318
R squared (partial eta squared)								Phen vs. SBI	0.4458	0.9953	-0.5495	0.1055	6	3	7369	14
								SBI+Phen vs. SBI	1107	0.9953	0.1117	0.1218	3	3	1298	14

## Sheet: Fig. 5
Fig. 5c
		Top Length	Bottom Length	Total length	Length mm	Area mm2,	Ki67- BrdU+ RGLs	Ki67- BrdU+ RGLs/mm2	Average Ki67- BrdU+ RGLs/mm2
OIL 1	Hp1	266.944	143.196	410.141	0.41	0.003	5	1523.86	1437.39
	Hp2	821.1	282.769	1103.87	1.103	0.008	12	1358.86
	Hp3	622.06	504.804	1126.86	1.126	0.009	9	998.345
	Hp4	543.646	392.932	936.578	0.936	0.007	14	1868.5
OIL 2	Hp1	333.514	227.325	560.839	0.56	0.004	8	1783.04	1221.15
	Hp2	523.569	229.579	753.148	0.753	0.006	5	829.849
	Hp3	1014.29	889.441	1903.73	1.903	0.015	16	1050.57
OIL 3	Hp1	475.691	392.281	867.972	0.867	0.007	6	864.083	1059.91
	Hp2	732.152	200.289	932.441	0.932	0.007	10	1340.57
	Hp3	713.372	900.697	1614.07	1.61407	0.013	15	1161.66
	Hp4	771.863	945.723	1717.59	1.71759	0.013	12	873.318
TX 1	Hp1	247.381	194.276	441.657	0.441	0.003	2	566.049	569.168
	Hp2	244.915	347.44	592.355	0.592	0.004	4	844.087
	Hp3	895.393	786.014	1681.41	1.681	0.013	4	297.369
TX 2	Hp1	1080.19	824.986	1905.17	1.905	0.0152414	7	459.276	322.499
	Hp2	1087.96	792.007	1879.96	1.879	0.0150397	3	199.472
	Hp3	1306.53	945.252	2251.78	2.251	0.0180143	5	277.557
	Hp4	1065.41	701.665	1767.07	1.767	0.0141366	5	353.692
TX3	Hp1	1088.26	960.213	2048.47	2.048	0.0163878	4	244.084	293.352
	Hp2	725.566	735.152	1460.72	1.46	0.0116857	1	85.574
	Hp3	790.36	701.474	1491.83	1.491	0.0119347	7	586.526
	Hp4	838.749	1105.08	1943.83	1.943	0.0155506	4	257.224
TX4	Hp1	616.053	865.604	1481.66	1.481	0.0118533	6	506.19	579.417
	Hp2	711.108	336.448	1047.56	1.047	0.00838045	7	835.277
	Hp3	609.067	966.094	1575.16	1.575	0.0126013	5	396.784
Fig. 5d
	% RGL BrdU+Ki67+		% RGL BrdU+Ki67-
	oil	tx	oil	tx
	9.52381	46.4286	90.48	53.5714
	5.55556	43.0195	94.4444	56.9805
	3.57143	43.6508	96.4286	56.3492
		28.0423		71.9577
mean	6.21693	40.2853	93.7843	59.7147
sd	3.0308	8.29523	3.02873	8.29523
sem	1.35542	3.70974	1.35449	3.70974
T-test	0.0011578		0.00115731
OIL	6.21693	93.7843
TX	40.2853	59.7147
Fig. 5e
		Top Length	Bottom Length	Total length	Length mm	Area mm2,	Ki67- BrdU+ RGLs	Ki67- BrdU+ RGLs/mm2	Average Ki67- BrdU+ RGLs/mm2
OIL 1	Hp1	533.647	410.568	944.215	0.944215	0.00755372	32	4236.32	4732.9
	Hp2	429.788	504.912	934.7	0.9347	0.0074776	36	4814.38
	Hp3	382.332	396.903	779.235	0.779235	0.00623388	32	5133.24
OIL 2	Hp1	778.265	564.346	1342.61	1.34261	0.0107409	48	4468.9	4809.62
	Hp2	523.57	537.287	1060.86	1.06086	0.0084868	44	5184.49
OIL 3	Hp1	406.011	361.02	767.031	0.767031	0.00613625	44	7170.51	4774.29
	Hp2	732.152	773.358	1505.51	1.50551	0.0120441	35	2905.99
	Hp3	713.372	900.697	1614.07	1.61407	0.0129126	46	3562.43
	Hp4	771.863	945.723	1717.59	1.71759	0.0137407	75	5458.24
TX 1	Hp1	374.69	247.381	622.071	0.622071	0.0049765	41	8238.61	9012.53
	Hp2	381.279	231.813	613.092	0.613092	0.00490474	48	9786.46
TX 2	Hp1	715.828	1055.86	1771.68	1.77168	0.0141735	72	5079.91	7638.32
	Hp2	1072.21	792.007	1864.21	1.86421	0.0149137	73	4894.82
	Hp3	631.534	482.602	1114.14	1.11414	0.00891309	83	9312.15
	Hp4	528.61	336.797	865.407	0.865407	0.00692326	78	11266.4
TX3	Hp1	1088.26	960.213	2048.47	2.04847	0.0163878	4	244.084	6712.15
	Hp2	725.566	735.152	1460.72	1.46072	0.0116857	1	85.5744
	Hp3	790.36	701.474	1491.83	1.49183	0.0119347	7	586.526
	Hp4	838.749	1105.08	1943.83	1.94383	0.0155506	4	257.225
TX4	Hp1	1772.37	1900.8	3673.17	3.67317	0.0293853	147	5002.5	6483.86
	Hp2	927.809	1078.73	2006.54	2.00654	0.0160523	117	7288.67
	Hp3	714.888	772.327	1487.22	1.48722	0.0118977	85	7144.23
Fig. 5f
		Top Length	Bottom Length	Total length	Length mm	Area mm2,	Ki67- BrdU+ RGLs	Ki67- BrdU+ RGLs/mm2	Average Ki67- BrdU+ RGLs/mm2
OIL 1	Hp 4	570.526	648.548	1219.07	1.21907	0.00731445	5	683.579	1109.33
	hp3	537.081	557.662	1094.74	1.09474	0.00656846	7	1065.7
	hp2 (1 arm only)	602.863	0	602.863	0.602863	0.00361718	3	829.376
	Hp1	538.015	0	538.015	0.538015	0.00322809	6	1858.68
OIL 2	Hp 2	606.361	559.005	1165.37	1.16537	0.00699219	9	1287.15	1149.7
	Hp 3	1103.65	0	1103.65	1.10365	0.00662191	7	1057.1
	Hp4	604.782	602.001	1206.78	1.20678	0.0072407	8	1104.87
Oil 3	Hp1	589.005	522.216	1111.22	1.11122	0.00666733	8	1199.88	1058.65
	hp2	527.506	549.594	1077.1	1.0771	0.0064626	5	773.682
	hp3	532.9	576.912	1109.81	1.10981	0.00665887	7	1051.23
	hp4	554.042	548.08	1102.12	1.10212	0.00661274	8	1209.79
Oil 4	Hp1	557.851	0	557.851	0.557851	0.00334711	3	896.296	779.841
	hp2	585.118	717.054	1302.17	1.30217	0.00781303	10	1279.91
	hp3	561.218	542.485	1103.7	1.1037	0.00662222	2	302.013
	hp4	509.022	530.788	1039.81	1.03981	0.00623886	4	641.143
Oil 5	Hp1	490.236	378.625	868.861	0.868861	0.00695089	6	831.3	831.3
Oil 6	Hp1	569.886	527.828	1097.71	1.09771	0.00658628	9	1366.48	926.256
	hp2	577.415	557.833	1135.25	1.13525	0.00681149	2	293.622
	hp3	541.607	530.706	1072.31	1.07231	0.00643388	5	777.136
	hp4	526.172	525.525	1051.7	1.0517	0.00631019	8	1267.79
Oil 7	Hp1	646.6	677.083	1323.68	1.32368	0.0105895	8	755.468	558.245
	Hp2	571.464	791.72	1363.18	1.36318	0.0109055	5	458.486
	Hp3	881.885	745.78	1627.66	1.62766	0.0130213	6	460.783
OIL 8	Hp1	231.859	204.207	436.066	0.436066	0.00348853	1	286.654	679.3
	Hp2	261.124	198.241	459.365	0.459365	0.00367492	4	1088.46
	Hp3	309.224	291.125	600.349	0.600349	0.00480279	2	416.424
	Hp4	260.213	217.005	477.218	0.477218	0.00381774	3	785.804
TX 1	Hp1	1056.62	0	1056.62	1.05662	0.00633973	4	630.941	501.1
	hp2	527.759	550.541	1078.3	1.0783	0.0064698	4	618.257
	hp3	583.323	598.303	1181.63	1.18163	0.00708976	1	141.049
	hp4	542.269	543.236	1085.5	1.0855	0.00651303	4	614.154
TX 2	Hp1	648.205	451.281	1099.49	1.09949	0.00659692	7	1061.1	804.164
	hp2	604.633	0	604.633	0.604633	0.0036278	3	826.949
	hp3	649.43	547.744	1197.17	1.19717	0.00718304	3	417.65
	hp4	561.658	536.089	1097.75	1.09775	0.00658648	6	910.957
TX 3	Hp1	534.908	0	534.908	0.534908	0.00320945	3	934.741	814.893
	hp2	580.382	620.064	1200.45	1.20045	0.00720268	8	1110.7
	hp3	541.936	522.987	1064.92	1.06492	0.00638954	2	313.012
	hp4	565.99	543.739	1109.73	1.10973	0.00665838	6	901.121
TX 4	Hp1	579.061	641.936	1221	1.221	0.00732598	5	682.502	762.08
	hp3	569.432	573.51	1142.94	1.14294	0.00685765	5	729.113
	hp4	1143.35	0	1143.35	1.14335	0.00686009	6	874.624
TX 5	Hp1	524.157	539.332	1063.49	1.06349	0.00638094	3	470.15	514.183
	hp2	518.042	537.635	1055.68	1.05568	0.00633406	3	473.63
	hp3	537.003	576.392	1113.39	1.11339	0.00668037	4	598.769
TX 6	Hp1	421.329	371.08	792.409	0.792409	0.00633927	1	157.747	354.581
	Hp2	474.508	360.239	834.747	0.834747	0.00667798	4	598.984
	Hp3	561.914	529.025	1090.94	1.09094	0.00872752	2	229.16
	Hp4	472.853	394.336	867.189	0.867189	0.00693751	3	432.432
TX 7	Hp1	777.551	1080.24	1857.8	1.8578	0.0148624	2	134.568	171.665
	Hp2	1252.82	901.512	2154.34	2.15434	0.0172347	4	232.09
	Hp3	759.243	606.33	1365.57	1.36557	0.0109246	1	91.5367
	Hp4	881.187	760.212	1641.4	1.6414	0.0131312	3	228.464
Fig. 5g
		BrdU+ RGLs	MCM2+ RGLs	BrdU+MCM2+	% BrdU/MCM2					BrdU+ RGLs	MCM2+ RGLs	BrdU+MCM2+	% BrdU/MCM2
oil 1	mapa 1,1	5	3	3	60			tx 7	mapa 7,1	7	1	1	14.2857
	mapa 1,2	6	4	4	66.6667				mapa 7,2	10	9	9	90
	mapa 1,3	3	2	2	66.6667				AVERAGE	17	10	10	58.8235
	AVERAGE	14	9	9	64.2857
								tx 8	mapa 8,1	4	2	2	50
oil 2	mapa 2,1	1	0	0	0				mapa 8,2	6	4	4	66.6667
	mapa 2,2	5	2	2	40				AVERAGE	10	6	6	60
	AVERAGE	6	2	2	33.3333
								tx 9	mapa 9,1	3	3	3	100
oil 3	mapa 3,1	8	2	2	25				mapa 9,2	4	2	2	50
	mapa 3,2	4	1	1	25				mapa 9,3	2	2	2	100
	AVERAGE	12	3	3	25				AVERAGE	9	7	7	77.7778
oil 4	mapa 4,1	3	2	2	66.6667			tx 10	mapa 10,1	1	1	1	100
	mapa 4,2	2	0	0	0				mapa 10,2	2	2	2	100
	mapa 4,3	2	2	2	100				mapa 10,3	1	1	1	100
	AVERAGE	7	4	4	57.1429				AVERAGE	4	4	4	100
oil 5	mapa 5,1	2	1	1	50			tx 11	mapa 11,1	1	1	1	100
	mapa 5,2	0	1	0	0				mapa 11,2	0	0	0	#DIV/0!
	AVERAGE	2	2	1	50				mapa 11,3	1	1	1	100
									mapa 11,4	1	0	0	0
									AVERAGE	3	2	2	66.6667
	% RGL BrdU+MCM2+		% RGL BrdU+MCM2-
	oil	tx	oil	tx
	64.2857	58.8235	35.7143	41.1765
	33.3333	60	66.6667	40
	25	77.7778	75	22.2222
	57.1429	100	42.8571	0
	50	66.6667	50	33.3333
mean	45.9524	72.6536	54.0476	27.3464
sd	16.4009	17.039	16.4009	17.039
sem	7.33472	7.62007	7.33472	7.62007
T-test	0.0355551		0.0355551
OIL	45.9524	54.0476
TX	72.6536	27.3464
Fig. 5h
		Top Length	Bottom Length	Total length	Length mm	Area mm2.	Ki67- BrdU+ RGLs	Ki67- BrdU+ RGLs/mm2	Average Ki67- BrdU+ RGLs/mm2
OIL 1	Hp 4	570.526	648.548	1219.07	1.21907	0.00731445	5	683.579	1323.69
	hp3	537.081	557.662	1094.74	1.09474	0.00656846	9	1370.18
	hp2	602.863	0	602.863	0.602863	0.00361718	5	1382.29
	Hp1	538.015	0	538.015	0.538015	0.00322809	6	1858.68
OIL 2	Hp 2	606.361	559.005	1165.37	1.16537	0.00699219	6	858.1	982.161
	Hp 3	1103.65	0	1103.65	1.10365	0.00662191	12	1812.17
	Hp4	604.782	602.001	1206.78	1.20678	0.0072407	2	276.216
Oil 3	Hp1	589.005	522.216	1111.22	1.11122	0.00666733	2	299.97	492.182
	hp2	527.506	549.594	1077.1	1.0771	0.0064626	3	464.209
	hp3	532.9	576.912	1109.81	1.10981	0.00665887	5	750.879
	hp4	554.042	548.08	1102.12	1.10212	0.00661274	3	453.67
Oil 4	Hp1	557.851	0	557.851	0.557851	0.00334711	2	597.531	820.725
	hp2	585.118	717.054	1302.17	1.30217	0.00781303	10	1279.91
	hp3	561.218	542.485	1103.7	1.1037	0.00662222	4	604.027
	hp4	509.022	530.788	1039.81	1.03981	0.00623886	5	801.429
Oil 5	Hp1	490.236	378.625	868.861	0.868861	0.00695089	2	611.151	611.151
Oil 6	Hp1	569.886	527.828	1097.71	1.09771	0.00658628	9	1366.48	803.723
	hp2	577.415	557.833	1135.25	1.13525	0.00681149	3	440.432
	hp3	541.607	530.706	1072.31	1.07231	0.00643388	6	932.563
	hp4	526.172	525.525	1051.7	1.0517	0.00631019	3	475.422
TX 1	Hp1	1056.62	0	1056.62	1.05662	0.00633973	12	1892.82	1714.87
	hp2	527.759	550.541	1078.3	1.0783	0.0064698	12	1854.77
	hp3	583.323	598.303	1181.63	1.18163	0.00708976	9	1269.44
	hp4	542.269	543.236	1085.5	1.0855	0.00651303	12	1842.46
TX 2	Hp1	648.205	451.281	1099.49	1.09949	0.00659692	13	1970.62	1965.19
	hp2	604.633	0	604.633	0.604633	0.0036278	7	1929.55
	hp3	649.43	547.744	1197.17	1.19717	0.00718304	11	1531.38
	hp4	561.658	536.089	1097.75	1.09775	0.00658648	16	2429.22
TX 3	Hp1	534.908	0	534.908	0.534908	0.00320945	8	2492.64	2107.42
	hp2	580.382	620.064	1200.45	1.20045	0.00720268	14	1943.72
	hp3	541.936	522.987	1064.92	1.06492	0.00638954	14	2191.08
	hp4	565.99	543.739	1109.73	1.10973	0.00665838	12	1802.24
TX 4	Hp1	579.061	641.936	1221	1.221	0.00732598	18	2457.01	1547.98
	hp3	569.432	573.51	1142.94	1.14294	0.00685765	7	1020.76
	hp4	1143.35	0	1143.35	1.14335	0.00686009	8	1166.16
TX 5	Hp1	524.157	539.332	1063.49	1.06349	0.00638094	12	1880.6	1505.13
	hp2	518.042	537.635	1055.68	1.05568	0.00633406	11	1736.64
	hp3	537.003	576.392	1113.39	1.11339	0.00668037	6	898.154
Fig. 5i
		Top Length	Bottom Length	Total length	Length mm	Area mm2.	Ki67- BrdU+ RGLs	Ki67- BrdU+ RGLs/mm2	Average Ki67- BrdU+ RGLs/mm2
OIL 1	Hp 4	570.526	648.548	1219.07	1.21907	0.00731445	38	5195.2	6898.21
	hp3	537.081	557.662	1094.74	1.09474	0.00656846	47	7155.41
	hp2	602.863	0	602.863	0.602863	0.00361718	26	7187.93
	Hp1	538.015	0	538.015	0.538015	0.00322809	26	8054.3
OIL 2	Hp 2	606.361	559.005	1165.37	1.16537	0.00699219	31	4433.51	5328.5
	Hp 3	1103.65	0	1103.65	1.10365	0.00662191	39	5889.54
	Hp4	604.782	602.001	1206.78	1.20678	0.0072407	41	5662.44
Oil 3	Hp1	589.005	522.216	1111.22	1.11122	0.00666733	53	7949.21	6579.88
	hp2	527.506	549.594	1077.1	1.0771	0.0064626	34	5261.04
	hp3	532.9	576.912	1109.81	1.10981	0.00665887	45	6757.91
	hp4	554.042	548.08	1102.12	1.10212	0.00661274	42	6351.38
Oil 4	Hp1	557.851	0	557.851	0.557851	0.00334711	31	9261.73	8443.5
	hp2	585.118	717.054	1302.17	1.30217	0.00781303	59	7551.49
	hp3	561.218	542.485	1103.7	1.1037	0.00662222	55	8305.37
	hp4	509.022	530.788	1039.81	1.03981	0.00623886	54	8655.43
Oil 5	Hp1	490.236	378.625	868.861	0.868861	0.00695089	37	5344.95	5344.95
Oil 6	Hp1	569.886	527.828	1097.71	1.09771	0.00658628	47	7136.04	5198.97
	hp2	577.415	557.833	1135.25	1.13525	0.00681149	30	4404.32
	hp3	541.607	530.706	1072.31	1.07231	0.00643388	31	4818.24
	hp4	526.172	525.525	1051.7	1.0517	0.00631019	28	4437.27
TX 1	Hp1	1056.62	0	1056.62	1.05662	0.00633973	12	6624.88	5626.26
	hp2	527.759	550.541	1078.3	1.0783	0.0064698	12	4482.37
	hp3	583.323	598.303	1181.63	1.18163	0.00708976	9	4795.65
	hp4	542.269	543.236	1085.5	1.0855	0.00651303	12	6602.15
TX 2	Hp1	648.205	451.281	1099.49	1.09949	0.00659692	13	7579.3	6207.83
	hp2	604.633	0	604.633	0.604633	0.0036278	7	7166.89
	hp3	649.43	547.744	1197.17	1.19717	0.00718304	11	4315.72
	hp4	561.658	536.089	1097.75	1.09775	0.00658648	16	5769.39
TX 3	Hp1	534.908	0	534.908	0.534908	0.00320945	8	7789.51	7584.66
	hp2	580.382	620.064	1200.45	1.20045	0.00720268	14	7358.37
	hp3	541.936	522.987	1064.92	1.06492	0.00638954	14	7981.8
	hp4	565.99	543.739	1109.73	1.10973	0.00665838	12	7208.97
TX 4	Hp1	579.061	641.936	1221	1.221	0.00732598	18	7507.53	6730.58
	hp3	569.432	573.51	1142.94	1.14294	0.00685765	7	6124.55
	hp4	1143.35	0	1143.35	1.14335	0.00686009	8	6559.68
TX 5	Hp1	524.157	539.332	1063.49	1.06349	0.00638094	12	5641.8	5632.24
	hp2	518.042	537.635	1055.68	1.05568	0.00633406	11	6315.06
	hp3	537.003	576.392	1113.39	1.11339	0.00668037	6	4939.85

## Sheet: Statistics Fig. 5
Fig 5c			Fig 5d	%BrdU+ MCM2+ RGLs	%BrdU+ MCM2- RGLs		Fig 5e			Fig 5f			Fig 5g				Fig 5h			Fig 5i
P14 BrdU+ Ki67- RGLs/mm2			P14				P14 RGLs /mm2			P21 BrdU+ Ki67- RGLs/mm2			P21				P21 BrdU- Ki67+ RGLs/mm2			P21 RGLs /mm2
											TX			%BrdU+ MCM2+ RGLs	%BrdU+ MCM2- RGLs			TX
			Column B	tx	tx					Column B	vs,		Column B	Tx	Tx		Column B	vs.		Column B	TX
Column B	TX		vs.	vs,	vs,		Column B	tx		vs.	OIL		vs.	vs.	vs.		vs.	OIL		vs.	vs.
vs.	vs,		Column A	oil	oil		vs.	vs,		Column A			Column A	Oil	Oil		Column A			Column A	OIL
Column A	OIL						Column A	oil
			Unpaired t test							Unpaired t test			Unpaired t test				Unpaired t test			Unpaired t test
Unpaired t test			P value	0.0012	0.0012		Unpaired t test			P value	0.0163		P value	0.0356	0.0356		P value	0.0004		P value	0.9331
P value	0.0016		P value summary	**	**		P value	0.0108		P value summary	*		P value summary	*	*		P value summary	***		P value summary	ns
P value summary	**		Significantly different (P < 0.05)?	Yes	Yes		P value summary	*		Significantly different (P < 0.05)?	Yes		Significantly different (P < 0.05)?	Yes	Yes		Significantly different (P < 0.05)?	Yes		Significantly different (P < 0.05)?	No
Significantly different (P < 0.05)?	Yes		One- or two-tailed P value?	Two-tailed	Two-tailed		Significantly different (P < 0.05)?	Yes		One- or two-tailed P value?	Two-tailed		One- or two-tailed P value?	Two-tailed	Two-tailed		One- or two-tailed P value?	Two-tailed		One- or two-tailed P value?	Two-tailed
One- or two-tailed P value?	Two-tailed		t, df	t=6.652, df=5	t=6.652, df=5		One- or two-tailed P value?	Two-tailed		t, df	t=2.757, df=13		t, df	t=2.524, df=8	t=2.524, df=8		t, df	t=5.488, df=9		t, df	t=0.08629, df=9
t, df	t=6.177, df=5						t, df	t=3.958, df=5
			How big is the difference?							How big is the difference?			How big is the difference?				How big is the difference?			How big is the difference?
How big is the difference?			Mean of column A	6217	93.78		How big is the difference?			Mean of column A	886.6		Mean of column A	45.95	54.05		Mean of column A	1524		Mean of column A	11446
Mean of column A	1239		Mean of column B	40.29	59.72		Mean of column A	4772		Mean of column B	560.4		Mean of column B	72.65	27.35		Mean of column B	3213		Mean of column B	11551
Mean of column B	441.1		Difference between means (B - A) ± SEM	34.07 ± 5.121	-34.07 ± 5.122		Mean of column B	7462		Difference between means (B - A) ± SEM	-326.2 ± 118.3		Difference between means (B - A) ± SEM	26.70 ± 10.58	-26.70 ± 10.58		Difference between means (B - A) ± SEM	1688 ± 307.7		Difference between means (B - A) ± SEM	104.1 ± 1207
Difference between means (B - A) ± SEM	-798.4 ± 129.2		95% confidence interval	20.90 to 47.23	-47.23 to -20.90		Difference between means (B - A) ± SEM	2689 ± 679.5		95% confidence interval	-581.8 to -70.60		95% confidence interval	2.311 to 51.09	-51.09 to -2.311		95% confidence interval	992.5 to 2384		95% confidence interval	-2626 to 2834
95% confidence interval	-1131 to -466.1		R squared (eta squared)	0.8985	0.8985		95% confidence interval	942.8 to 4436		R squared (eta squared)	0.369		R squared (eta squared)	0.4434	0.4434		R squared (eta squared)	0.7699		R squared (eta squared)	0.0008267
R squared (eta squared)	0.8841						R squared (eta squared)	0.7581
			F test to compare variances							F test to compare variances			F test to compare variances				F test to compare variances			Data analyzed
F test to compare variances			F, DFn, Dfd	7.491, 3, 2	7.503, 3, 2		F test to compare variances			F, DFn, Dfd	1.347, 6, 7		F, DFn, Dfd	1.079, 4, 4	1.079, 4, 4		F, DFn, Dfd	1.251, 5, 4		Sample size, column A	6
F, DFn, Dfd	1.507, 2, 3		P value	0.2401	0.2397		F, DFn, Dfd	893.8, 3, 2		P value	0.6996		P value	0.9429	0.9429		P value	0.8521		Sample size, column B	5
P value	0.7047		P value summary	ns	ns		P value	0.0022		P value summary	ns		P value summary	ns	ns		P value summary	ns
P value summary	ns		Significantly different (P < 0.05)?	No	No		P value summary	**		Significantly different (P < 0.05)?	No		Significantly different (P < 0.05)?	No	No		Significantly different (P < 0.05)?	No
Significantly different (P < 0.05)?	No						Significantly different (P < 0.05)?	Yes
			Data analyzed							Data analyzed			Data analyzed				Data analyzed
Data analyzed			Sample size, column A	3	3		Data analyzed			Sample size, column A	8		Sample size, column A	5	5		Sample size, column A	6
Sample size, column A	3		Sample size, column B	4	4		Sample size, column A	3		Sample size, column B	7		Sample size, column B	5	5		Sample size, column B	5
Sample size, column B	4						Sample size, column B	4

[truncated: 16 more sheets: Sup. Fig. 1, Statistics Sup Fig. 1, Sup. Fig. 2, Statistics Sup Fig. 2, Sup. Fig. 3, Statistics Sup Fig. 3, Sup. Fig. 4, Statistics Sup Fig. 4, Sup. Fig. 6, Statistics Sup Fig. 6, Sup. Fig. 7, Statistics Sup Fig. 7, Sup. Fig. 8, Sup. Fig. 9, Sup. Fig. 10, Statistics Sup Fig. 10]
